# Supplementary material for: TNF-α synergises with IFN-γ to induce caspase-8-JAK1/2-STAT1-dependent death of intestinal epithelial cells
Source: Cell Death Dis. 2021 Sep 23;12(10):864. doi: 10.1038/s41419-021-04151-3 (PMC8459343; doi:10.1038/s41419-021-04151-3)
Supplement: Supplementary file 6 — Supplementary Table S1 [file 41419_2021_4151_MOESM6_ESM.xlsx]

## Sheet: Table S1_Top hits_Kinome RNAi
Gene Symbol	Gene ID	Viability_rep1	Viability_rep2	AVE_viability	SD_viability	p-value	Z-score
JAK2	3717	0.826893	0.828867	0.82788	0.0013958	3.05196e-38	12.2944
JAK1	3716	0.675623	0.704201	0.689912	0.0202081	1.25625e-24	10.8271
GALK1	2584	0.418873	0.452247	0.43556	0.0235988	3.7337e-07	5.25779
CRK7	51755	0.374117	0.408469	0.391293	0.0242908	3.13856e-05	4.28851
FRAP1	2475	0.418568	0.393756	0.406162	0.0175448	7.73451e-06	4.17312
EGFR	1956	0.377966	0.390053	0.384009	0.00854718	6.02691e-05	4.12903
CSNK1A1	1452	0.403135	0.359417	0.381276	0.0309136	7.6682e-05	4.06918
CSNK2B	1460	0.36596	0.386697	0.376328	0.0146629	0.00011729	3.96085
KIT	3815	0.38081	0.365285	0.373047	0.0109781	0.000154714	3.88901
IKBKB	3551	0.36278	0.361337	0.362059	0.00102003	0.000379028	3.6484
MET	4233	0.374983	0.329886	0.352434	0.0318886	0.000799049	3.43767
TRIB3	57761	0.343698	0.354027	0.348863	0.007304	0.00104247	3.35946
PRKCZ	5590	0.329232	0.377482	0.353357	0.0341183	0.000745323	3.15623
NEK7	140609	0.314026	0.361752	0.337889	0.0337473	0.00229406	3.11919
SMG1	23049	0.337771	0.327099	0.332435	0.00754605	0.00333011	2.99976
DYRK1A	1859	0.344709	0.316638	0.330674	0.0198489	0.00374845	2.96119
STK32B	55351	0.323486	0.335515	0.3295	0.00850563	0.00405144	2.9355
LATS1	9113	0.313558	0.369828	0.341693	0.0397887	0.00175622	2.93161
PRKX	5613	0.34333	0.334145	0.338738	0.00649426	0.00216024	2.8747
SBK1	388228	0.338959	0.326473	0.332716	0.00882894	0.00326759	2.75873
MAP3K14	9020	0.311489	0.34652	0.329004	0.0247709	0.00418818	2.68726
PRKAA2	5563	0.353029	0.27824	0.315634	0.0528833	0.00978279	2.6319
CAMK2A	815	0.319743	0.309325	0.314534	0.00736683	0.0104378	2.60781
PDK1	5163	0.286691	0.336299	0.311495	0.0350785	0.0125215	2.54126
MAPK11	5600	0.302781	0.306886	0.304834	0.00290325	0.0183813	2.3954
TNNI3K	51086	0.33346	0.289951	0.311706	0.030766	0.0123645	2.35413
ERBB4	2066	0.303773	0.300582	0.302178	0.00225602	0.0213235	2.33725
CSNK2A1	1457	0.336643	0.267568	0.302106	0.048844	0.0214346	2.33567
LRRK1	79705	0.288408	0.31532	0.301864	0.0190299	0.0217002	2.33039
LOC91461	91461	0.312035	0.301293	0.306664	0.00759579	0.0165668	2.25704
HIPK3	10114	0.281754	0.326143	0.303949	0.0313877	0.0193293	2.20475
ULK2	9706	0.294855	0.310389	0.302622	0.0109843	0.0208058	2.17919
PRKG2	5593	0.266501	0.327343	0.296922	0.0430219	0.0283975	2.06943
SYK	6850	0.291024	0.3018	0.296412	0.00761973	0.029154	2.05961
