# Supplementary material for: TNF-α synergises with IFN-γ to induce caspase-8-JAK1/2-STAT1-dependent death of intestinal epithelial cells
Source: Cell Death Dis. 2021 Sep 23;12(10):864. doi: 10.1038/s41419-021-04151-3 (PMC8459343; doi:10.1038/s41419-021-04151-3)
Supplement: Supplementary file 7 — Supplementary Table S2 [file 41419_2021_4151_MOESM7_ESM.xlsx]

## Sheet: Table S2_Top hits_Drug library
Compound name	CAS number	Viability_rep1	Viability_rep2	Viability_rep3	AVE_viability	SD_viability	p-value	Z-score
Baricitinib	1187594-09-7	1.25686	1.31996	0.453841	1.01022	0.482872	2.93183e-220	19.1978
Acriflavine	8048-52-0	0.535701	0.414081	0.469481	0.473088	0.0608904	3.38697e-44	8.233
Fedratinib	936091-26-8	0.501929	0.486973	0.41573	0.468211	0.0460604	3.53811e-43	8.13345
Proflavine hemisulfate	1811-28-5	0.387216	0.506964	0.454343	0.449507	0.0600202	2.37595e-39	7.75165
Aminacrine	90-45-9	0.444865	0.422717	0.433799	0.433794	0.0110742	2.73737e-36	7.43087
Digitoxin	71-63-6	0.361065	0.367075	0.332404	0.353515	0.0185275	1.47506e-22	5.79209
Mycophenolate mofetil	128794-94-5	0.285369	0.38649	0.386414	0.352758	0.0583603	1.94384e-22	5.77665
Mycophenolic acid	24280-93-1	0.357183	0.339335	0.329943	0.342154	0.0138371	6.96052e-21	5.56017
Parthenolide	20554-84-1	0.331579	0.316662	0.31848	0.32224	0.00813844	4.1189e-18	5.15367
Acrisorcin	7527-91-5	0.293163	0.300615	0.350995	0.314924	0.0314596	3.82632e-17	5.00433
Colforsin daropate hydrochloride	138605-00-2	0.261648	0.329387	0.349284	0.31344	0.0459431	5.98717e-17	4.97402
Lanatoside C	17575-22-3	0.295164	0.316801	0.31535	0.309105	0.0120954	2.13989e-16	4.88553
Momelotinib	1056634-68-4	0.309775	0.300644	0.281354	0.297258	0.0145098	6.31564e-15	4.64369
Ouabain	630-60-4	0.299893	0.298761	0.272355	0.290336	0.0155825	4.21962e-14	4.5024
Proscillaridin A	466-06-8	0.320341	0.226386	0.314456	0.287061	0.0526284	1.02294e-13	4.43554
Calcipotriene	112965-21-6	0.232859	0.260658	0.364829	0.286115	0.0695705	1.32271e-13	4.41623
Antimony potassium tartrate	331753-56-1	0.278186	0.321282	0.258579	0.286016	0.0320766	1.34389e-13	4.4142
Doxorubicin hydrochloride	25316-40-9	0.290123	0.277957	0.28014	0.28274	0.00648655	3.17271e-13	4.34733
Clotrimazole	23593-75-1	0.32794	0.26022	0.257082	0.281747	0.0400347	4.1256e-13	4.32706
Oxaliplatin	61825-94-3	0.266051	0.224095	0.34583	0.278659	0.0618392	9.20447e-13	4.26401
Croconazole	77175-51-0	0.291619	0.19624	0.336475	0.274778	0.0716188	2.47163e-12	4.1848
Proscillaridin	466-06-8	0.29405	0.282742	0.227394	0.268062	0.0356708	1.28968e-11	4.0477
Digoxin	20830-75-5	0.28424	0.288372	0.227653	0.266755	0.0339264	1.77023e-11	4.02102
Dinaciclib	779353-01-4	0.253876	0.248829	0.280747	0.261151	0.0171576	6.72174e-11	3.90661
Phenylmercuric acetate	62-38-4	0.183856	0.307963	0.2645	0.252106	0.0629746	5.39993e-10	3.72199
Digoxin	20830-75-5	0.256899	0.224018	0.248286	0.243068	0.0170504	3.87073e-09	3.53748
Lanatoside C	17575-22-3	0.252024	0.194726	0.281449	0.242733	0.0441013	4.16891e-09	3.53064
Doxorubicin	23214-92-8	0.24808	0.242407	0.235022	0.241836	0.00654735	5.02622e-09	3.51234
Aurothioglucose	12192-57-3	0.261562	0.214076	0.244766	0.240135	0.0240794	7.20143e-09	3.4776
Prednisone	53-03-2	0.286073	0.213699	0.205917	0.23523	0.0442033	1.98989e-08	3.37748
RU-24969	107008-28-6	0.247218	0.206935	0.251007	0.235053	0.0244249	2.05824e-08	3.37387
Disulfiram	97-77-8	0.237717	0.205504	0.237018	0.226746	0.0184001	1.07128e-07	3.2043
Decitabine	2353-33-5	0.198153	0.226741	0.25286	0.225918	0.0273627	1.2578e-07	3.18739
Disulfiram	97-77-8	0.182546	0.24356	0.248102	0.224736	0.036608	1.57951e-07	3.16326
Metildigoxin	30685-43-9	0.24354	0.239461	0.186001	0.223001	0.0321079	2.19605e-07	3.12784
Sulfisomidine	515-64-0	0.125188	0.427296	0.114933	0.222472	0.177457	2.52866e-07	3.11705
Mithramycin A	18378-89-7	0.208807	0.215738	0.231561	0.218702	0.0116629	4.89136e-07	3.04008
5-Azacytidine	320-67-2	0.334002	0.129862	0.191457	0.21844	0.104711	5.20432e-07	3.03474
Oxiconazole nitrate	64211-46-7	0.199124	0.252413	0.201602	0.217713	0.0300766	5.86939e-07	3.0199
Butoconazole nitrate	64872-77-1	0.195164	0.200195	0.25693	0.21743	0.0343008	6.18381e-07	3.01411
Securinine	5610-40-2	0.222625	0.155307	0.271772	0.216568	0.0584686	7.25361e-07	2.99652
Climbazole	38083-17-9	0.194817	0.181466	0.262584	0.212956	0.0434947	1.38331e-06	2.92278
Idoxuridine	54-42-2	0.21343	0.18563	0.228504	0.209188	0.0217499	2.66871e-06	2.84587
Bis (1-piperidylthiocarbonyl) disulfide	94-37-1	0.188778	0.22883	0.207239	0.208282	0.0200462	3.11838e-06	2.82739
Cycloheximide	66-81-9	0.20353	0.222831	0.195747	0.207369	0.0139442	3.64441e-06	2.80875
Everolimus	159351-69-6	0.226562	0.170195	0.206088	0.200948	0.028533	1.06292e-05	2.67767
Teprenone	6809-52-5	0.186506	0.179805	0.234151	0.200154	0.0296325	1.20926e-05	2.66145
Piroctone	50650-76-5	0.163494	0.208078	0.215874	0.195815	0.028261	2.41286e-05	2.57289
Bleomycin sulfate	9041-93-4	0.156198	0.157641	0.271789	0.195209	0.0663239	2.66152e-05	2.56051
Actinomycin D	50-76-0	0.19858	0.169359	0.210261	0.192733	0.0210683	3.88726e-05	2.50997
Closantel	57808-65-8	0.152558	0.167155	0.258427	0.192713	0.0573757	3.90896e-05	2.50956
L-Thyroxine	51-48-9	0.166533	0.185597	0.221531	0.19122	0.0279265	4.89465e-05	2.47909
Acriflavine hydrochloride	86-40-8	0.173257	0.173243	0.206772	0.184424	0.0193539	0.000133056	2.34035
Docosahexaenoic acid	6217-54-5	0.1594	0.141247	0.247798	0.182815	0.0570043	0.000167617	2.30751
Nisoldipine	63675-72-9	0.137679	0.178697	0.230872	0.182416	0.0467081	0.000177179	2.29936
Fasudil hydrochloride	105628-07-7	0.161941	0.185342	0.193792	0.180358	0.0164999	0.000235812	2.25735
Actinomycin D	50-76-0	0.194674	0.180294	0.165813	0.18026	0.0144307	0.000239009	2.25536
Evans blue	314-13-6	0.160218	0.16444	0.215268	0.179976	0.0306372	0.000248724	2.24954
Adenosine	58-61-7	0.185085	0.197911	0.153558	0.178851	0.0228239	0.000290141	2.22659
Sodium nitroprusside	14402-89-2	0.174103	0.192769	0.167932	0.178268	0.0129319	0.000314071	2.21469
Azacytidine-5	320-67-2	0.198631	0.181083	0.15031	0.176675	0.0244598	0.000389553	2.18216
Sucralfate	54182-58-0	0.144115	0.105386	0.270574	0.173359	0.0863893	0.000606266	2.11446
Sulconazole nitrate	82382-23-8	0.174006	0.188258	0.155726	0.172663	0.0163078	0.000660529	2.10027
Malachite Green oxalate salt	2437-29-8	0.138438	0.119438	0.258427	0.172101	0.0753617	0.000712574	2.08879
N-cyclohexyl-2-benzothiazylsulfenamide	95-33-0	0.180317	0.140633	0.193624	0.171525	0.0275683	0.000764987	2.07703
Entecavir	142217-69-4	0.145862	0.147248	0.220923	0.171345	0.042942	0.000783327	2.07335
Betamethasone	378-44-9	0.148482	0.128367	0.22806	0.168303	0.0527192	0.00114981	2.01126
Benidipine hydrochloride	91599-74-5	0.176297	0.177175	0.149832	0.167768	0.0155392	0.00122682	2.00035
