# Supplementary material for: TNF-α synergises with IFN-γ to induce caspase-8-JAK1/2-STAT1-dependent death of intestinal epithelial cells
Source: Cell Death Dis. 2021 Sep 23;12(10):864. doi: 10.1038/s41419-021-04151-3 (PMC8459343; doi:10.1038/s41419-021-04151-3)
Supplement: Supplementary file 8 — Supplementary Table S3 [file 41419_2021_4151_MOESM8_ESM.xlsx]

## Sheet: Table S3_RT-qPCR primers
Gene Symbol	Forward primer sequence	Reverse primer sequence	UPL Probe
JAK1	CAAGGATGACCGGGACAG	CCAGACGTCAGAGGCAATATAA	50
JAK2	ACCTGGTGAAAGTCCCATATTC	AGGCCACAGAAAACTTGCTC	50
STAT1	GGATCAGCTGCAGAACTGGT	TTTCTGTTCCAATTCCTCCAA	74
CASP8	GGTCACTTGAACCTTGGGAAT	TTTCTGCTGAAGTCCATCTTTTT	2
CASP10	GGCAAAATAAGCATGCAGGTA	TGTTAGCAGATGCTCCTTGC	54
IFNG	GGCATTTTGAAGAATTGGAAAG	TTTGGATGCTCTGGTCATCTT	21
TNF	CAGCCTCTTCTCCTTCCTGAT	GCCAGAGGGCTGATTAGAGA	29
IL2	AAGTTTTACATGCCCAAGAAGG	AAGTGAAAGTTTTTGCTTTGAGCTA	65
TNFR1	TCCAAATGCCGAAAGGAA	CAATAATGCCGGTACTGGTTC	5
TNFR2	CTCCTTCCTGCTCCCAATG	CACACCCACAATCAGTCCAA	23
RIPK1	GTACCTTCAAGCCGGTCAAA	CAGGGAAGGAGCAAACCAG	25
RIPK3	GAAGGACTGAAGGAGCTAATGC	GACTTCATCAGTTTTTGGTAGGC	67
ZBP1	AGTCGCAGGGTCTGGAGAG	CGAGGAAAGTGACTTCTGGATT	36
ACTB	ATTGGCAATGAGCGGTTC	CGTGGATGCCACAGGACT	11
GAPDH	AGCCACATCGCTCAGACAC	GCCCAATACGACCAAATCC	60
